# Supplementary material for: Male Sexual Preference for Female Swimming Activity in the Guppy (Poecilia reticulata)
Source: Biology (Basel). 2021 Feb 12;10(2):147. doi: 10.3390/biology10020147 (PMC7918064; doi:10.3390/biology10020147)
Supplement: Supplementary file 1 [file biology-10-00147-s001.zip]

Archive with 4 entries (4 files):
- Data_Personality_Mate_choice_Bierbach_exp_1.csv
- Data_Personality_Mate_choice_Bierbach_exp_2.csv
- Figure_S1.pdf
- movie_S1.mp4
