# Supplementary material for: Male Sexual Preference for Female Swimming Activity in the Guppy (Poecilia reticulata)
Source: Biology (Basel). 2021 Feb 12;10(2):147. doi: 10.3390/biology10020147 (PMC7918064; doi:10.3390/biology10020147)
Supplement: Supplementary file 1 [file biology-10-00147-s001.zip › Data_Personality_Mate_choice_Bierbach_exp_1.csv]

Measure	treatment	ID_fish	sex	sex_A	male_id	distancefocal	distancecompanion	SL	Sexual_efforts	male_SL_pair	RES_1	RES_2	ZSco01
1	1	13	male	1		994,122		10,84
1	1	14	male	1		1139,79		11,39
1	1	15	male	1		1298,27		12,5
1	1	16	male	1		1614,78		11,65
1	1	17	male	1		1041,41		10,03
1	1	18	male	1		924,296		9,19
1	1	19	male	1		919,163		12,75
1	1	20	male	1		756,003		13,05
1	1	21	male	1		1016,25		12,66
1	1	22	male	1		611,275		12,01
1	1	23	male	1		1040,78		12,63
1	1	25	male	1		861,662		11,85
1	1	26	male	1		1227,89		10,81
1	1	27	male	1		1040,13		16,83
1	1	28	male	1		475,888		15,06
1	1	29	male	1		1205,37		16,05
1	1	30	male	1		931,383		16,24
1	1	31	male	1		1460,97		11,07
1	1	32	male	1		867,755		14,4
1	1	33	male	1		1185,65		16,31
1	1	34	male	1		849,665		12,62
1	1	35	male	1		333,287		15,24
1	1	36	male	1		959,899		15,42
1	1	37	male	1		1023,44		12,75
1	1	38	male	1		747,025		12,93
1	1	39	male	1		652,284		12,78
1	1	40	male	1		967,118		11,76
1	1	41	male	1		687,71		18,89
1	1	42	male	1		1122,97		12,7
1	1	43	male	1		1336,63		15,09
1	1	44	male	1		1296,01		15,18
1	1	45	male	1		1742,56		14,87
1	1	46	male	1		1594,27		13
1	1	47	male	1		1186,97		12,45
1	1	48	male	1		1144,77		9,31
1	1	49	male	1		1310		14,2
1	1	50	male	1		2196,71		11,72
1	1	51	male	1		1952,55		15,98
1	1	52	male	1		1660,43		14,66
1	1	53	male	1		1258,76		16,22
1	1	54	male	1		1213,74		11,09
1	1	55	male	1		1452,72		13,12
1	1	56	male	1		1405,89		17,52
1	1	57	male	1		1111,66		18,17
1	1	58	male	1		1869,9		14,17
1	1	59	male	1		1481,76		13,05
1	1	60	male	1		1267,36		17,6
1	1	61	male	1		1106,61		17
1	1	62	male	1		1963,86		16,43
1	1	63	male	1		1376,19		15,47
1	1	64	male	1		1809,65		16,31
1	1	65	male	1		826,751		14,79
1	1	66	male	1		1416,84		12,21
1	2	13	male	1		239,335	96,7305	10,84	0
1	2	13	male	1		948,35	901,147	10,84	8
1	2	13	male	1		437,669	432,544	10,84	10
1	2	13	male	1		679,801	890,233	10,84	9
1	2	14	male	1		775,72	950,625	11,39	5
1	2	14	male	1		574,922	658,76	11,39	2
1	2	14	male	1		430,034	360,575	11,39	5
1	2	15	male	1		601,866	611,044	12,5	6
1	2	15	male	1		592,904	553,147	12,5	7
1	2	15	male	1		535,186	620,473	12,5	12
1	2	17	male	1		524,486	613,365	10,03	16
1	2	17	male	1		290,552	332,459	10,03	9
1	2	18	male	1		460,588	697,188	9,19	9
1	2	18	male	1		488,991	595,303	9,19	15
1	2	19	male	1		691,063	725,887	12,75	5
1	2	19	male	1		531,573	549,496	12,75	6
1	2	21	male	1		310,363	719,815	12,66	0
1	2	22	male	1		310,195	424,414	12,01	5
1	2	23	male	1		882,351	549,085	12,63	4
1	2	23	male	1		962,475	740,338	12,63	11
1	2	25	male	1		826,026	704,589	11,85	4
1	2	26	male	1		611,945	609,588	10,81	11
1	2	26	male	1		721,402	521,493	10,81	14
1	2	27	male	1		633,38	512,043	16,83	9
1	2	27	male	1		534,596	576,048	16,83	17
1	2	29	male	1		693,988	573,295	16,05	2
1	2	29	male	1		798,556	791,717	16,05	3
1	2	29	male	1		869,054	664,451	16,05	7
1	2	30	male	1		488,451	566,592	16,24	0
1	2	30	male	1		463,818	431,869	16,24	10
1	2	30	male	1		273,124	206,701	16,24	7
1	2	30	male	1		457,524	483,271	16,24	9
1	2	32	male	1		767,941	541,469	14,4	2
1	2	32	male	1		486,655	364,693	14,4	2
1	2	32	male	1		833,107	539,43	14,4	0
1	2	32	male	1		428,91	457,444	14,4	3
1	2	33	male	1		543,112	601,821	16,31	8
1	2	33	male	1		528,383	572,199	16,31	8
1	2	33	male	1		430,079	539,331	16,31	12
1	2	34	male	1		698,394	748,496	12,62	9
1	2	36	male	1		612,45	726,216	15,42	5
1	2	36	male	1		407,99	437,505	15,42	6
1	2	37	male	1		576,078	772,911	12,75	0
1	2	37	male	1		670,876	667,922	12,75	0
1	2	39	male	1		416,535	430,223	12,78	3
1	2	39	male	1		199,691	311,668	12,78	3
1	2	40	male	1		748,796	962,789	11,76	5
1	2	40	male	1		410,943	589,887	11,76	10
1	2	40	male	1		171,777	216,138	11,76	3
1	2	42	male	1		559,887	550,321	12,7	4
1	2	42	male	1		711,962	607,879	12,7	13
1	2	43	male	1		249,797	286,647	15,09	0
1	2	43	male	1		435,796	494,131	15,09	16
1	2	44	male	1		419,576	409,762	15,18	2
1	2	44	male	1		358,136	423,672	15,18	10
1	2	45	male	1		518,428	396,827	14,87	0
1	2	45	male	1		383,799	348,836	14,87	1
1	2	46	male	1		69,4421	21,1896	13	0
1	2	46	male	1		470,494	547,567	13	3
1	2	47	male	1		463,12	438,218	12,45	12
1	2	47	male	1		566,118	671,311	12,45	11
1	2	48	male	1		527,858	393,791	9,31	1
1	2	48	male	1		335	283,01	9,31	8
1	2	49	male	1		457,28	472,031	14,2	9
1	2	49	male	1		606,055	708,061	14,2	18
1	2	52	male	1		456,113	622,888	14,66	0
1	2	52	male	1		327,886	279,461	14,66	5
1	2	53	male	1		647,722	471,428	16,22	5
1	2	53	male	1		443,351	706,644	16,22	6
1	2	54	male	1		915,094	1058,78	11,09	2
1	2	54	male	1		460,973	545,904	11,09	6
1	2	55	male	1		71,2354	37,053	13,12	0
1	2	56	male	1		646,79	591,605	17,52	3
1	2	56	male	1		150,334	20,8064	17,52	0
1	2	59	male	1		82,5387	45,5214	13,05	0
1	2	59	male	1		350,551	484,284	13,05	12
1	2	60	male	1		469,727	396,037	17,6	5
1	2	61	male	1		377,16	484,797	17	7
1	2	62	male	1		937,529	951,53	16,43	0
1	2	63	male	1		498,284	410,783	15,47	7
1	2	64	male	1		450,451	638,675	16,31	7
1	2	66	male	1		653,757	779,094	12,21	7
2	1	13	male	1		908,978		10,84
2	1	14	male	1		857,55		11,39
2	1	15	male	1		858,824		12,5
2	1	16	male	1		1059,12		11,65
2	1	17	male	1		734,012		10,03
2	1	18	male	1		1050,01		9,19
2	1	19	male	1		809,933		12,75
2	1	20	male	1		387,358		13,05
2	1	21	male	1		884,65		12,66
2	1	22	male	1		584,128		12,01
2	1	23	male	1		622,615		12,63
2	1	25	male	1		698,079		11,85
2	1	26	male	1		823,788		10,81
2	1	27	male	1		790,816		16,83
2	1	28	male	1		1085,18		15,06
2	1	29	male	1		874,002		16,05
2	1	30	male	1		881,469		16,24
2	1	31	male	1		959,74		11,07
2	1	32	male	1		868,503		14,4
2	1	33	male	1		577,704		16,31
2	1	34	male	1		732,722		12,62
2	1	35	male	1		375,144		15,24
2	1	36	male	1		581,687		15,42
2	1	37	male	1		357,659		12,75
2	1	38	male	1		239,539		12,93
2	1	39	male	1		534,202		12,78
2	1	40	male	1		617,332		11,76
2	1	41	male	1		366,159		18,89
2	1	42	male	1		1051,9		12,7
2	1	43	male	1		879,41		15,09
2	1	44	male	1		942,616		15,18
2	1	45	male	1		1154,45		14,87
2	1	46	male	1		1116,61		13
2	1	47	male	1		832,318		12,45
2	1	48	male	1		949,542		9,31
2	1	49	male	1		678,639		14,2
2	1	50	male	1		1832,78		11,72
2	1	51	male	1		1789,06		15,98
2	1	52	male	1		1287,65		14,66
2	1	53	male	1		824,52		16,22
2	1	54	male	1		1100,34		11,09
2	1	55	male	1		1121,06		13,12
2	1	56	male	1		946,917		17,52
2	1	57	male	1		612,374		18,17
2	1	58	male	1		1486,45		14,17
2	1	59	male	1		936,416		13,05
2	1	60	male	1		862,46		17,6
2	1	61	male	1		875,047		17
2	1	62	male	1		1270,78		16,43
2	1	63	male	1		1101,34		15,47
2	1	64	male	1		1195,84		16,31
2	1	65	male	1		1117,37		14,79
2	1	66	male	1		1033,72		12,21
2	2	13	male	1		246,987	225,042	10,84	7
2	2	13	male	1		602,187	757,775	10,84	16
2	2	14	male	1		466,339	707,747	11,39	10
2	2	14	male	1		446,405	543,029	11,39	4
2	2	15	male	1		348,442	388,278	12,5	13
2	2	15	male	1		374,023	380,38	12,5	8
2	2	17	male	1		483,021	634,442	10,03	11
2	2	17	male	1		652,337	726,511	10,03	4
2	2	17	male	1		500,623	502,236	10,03	11
2	2	18	male	1		171,221	80,3667	9,19	8
2	2	18	male	1		379,37	282,489	9,19	13
2	2	18	male	1		467,911	555,325	9,19	12
2	2	19	male	1		579,981	552,359	12,75	4
2	2	19	male	1		646,727	621,368	12,75	8
2	2	19	male	1		275,069	167,717	12,75	3
2	2	19	male	1		166,542	48,1249	12,75	1
2	2	22	male	1		293,917	562,037	12,01	9
2	2	22	male	1		242,144	576,498	12,01	4
2	2	23	male	1		661,661	297,022	12,63	5
2	2	23	male	1		684,403	548,325	12,63	14
2	2	25	male	1		674,289	652,616	11,85	6
2	2	25	male	1		592,416	330,896	11,85	7
2	2	26	male	1		694,436	663,271	10,81	16
2	2	27	male	1		737,08	433,554	16,83	4
2	2	27	male	1		396,943	197,596	16,83	17
2	2	29	male	1		630,138	426,909	16,05	6
2	2	29	male	1		450,118	403,308	16,05	9
2	2	30	male	1		527,424	630,179	16,24	6
2	2	30	male	1		365,84	526,655	16,24	5
2	2	32	male	1		734,175	650,808	14,4	3
2	2	32	male	1		476,043	468,387	14,4	4
2	2	33	male	1		459,19	468,262	16,31	7
2	2	33	male	1		416,511	427,662	16,31	5
2	2	33	male	1		394,929	417,148	16,31	4
2	2	34	male	1		897,136	1200,53	12,62	11
2	2	34	male	1		534,926	479,865	12,62	9
2	2	34	male	1		434,834	391,636	12,62	5
2	2	34	male	1		391,026	402,612	12,62	5
2	2	36	male	1		285,243	412,413	15,42	5
2	2	36	male	1		197,191	186,971	15,42	5
2	2	36	male	1		256,633	273,28	15,42	7
2	2	36	male	1		380,697	482,523	15,42	10
2	2	37	male	1		320,062	218,159	12,75	1
2	2	37	male	1		413,947	351,54	12,75	2
2	2	37	male	1		616,807	450,193	12,75	1
2	2	38	male	1		432,154	493,792	12,93	0
2	2	39	male	1		635,945	758,685	12,78	7
2	2	39	male	1		232,308	378,951	12,78	8
2	2	40	male	1		201,371	288,816	11,76	6
2	2	42	male	1		541,801	454,604	12,7	4
2	2	43	male	1		139,341	123,338	15,09	0
2	2	43	male	1		62,9596	19,5874	15,09	0
2	2	43	male	1		457,742	564,696	15,09	17
2	2	44	male	1		267,936	300,535	15,18	5
2	2	44	male	1		464,338	539,547	15,18	14
2	2	44	male	1		390,277	523,95	15,18	7
2	2	45	male	1		657,108	569,007	14,87	2
2	2	45	male	1		597,047	569,521	14,87	8
2	2	46	male	1		356,805	327,404	13	0
2	2	46	male	1		489,313	443,605	13	5
2	2	47	male	1		518,47	372,603	12,45	19
2	2	47	male	1		404,254	329,978	12,45	7
2	2	48	male	1		468,134	425,784	9,31	5
2	2	48	male	1		496,751	511,143	9,31	11
2	2	49	male	1		602,232	489,662	14,2	16
2	2	52	male	1		585,098	622,409	14,66	3
2	2	52	male	1		650,55	744,035	14,66	7
2	2	53	male	1		473,32	625,94	16,22	5
2	2	53	male	1		290,955	202,938	16,22	5
2	2	54	male	1		423,821	394,945	11,09	9
2	2	54	male	1		914,074	850,694	11,09	3
2	2	55	male	1		14,2776	93,4589	13,12	0
2	2	56	male	1		827,526	753,531	17,52	7
2	2	59	male	1		298,908	518,715	13,05	7
2	2	60	male	1		585,458	614,541	17,6	7
2	2	60	male	1		408,623	349,353	17,6	4
2	2	61	male	1		312,404	445,65	17	4
2	2	61	male	1		250,417	374,509	17	4
2	2	62	male	1		625,107	653,219	16,43	5
2	2	63	male	1		461,822	311,94	15,47	4
2	2	64	male	1		337,007	338,926	16,31	6
2	2	66	male	1		305,977	78,6117	12,21	1
1	1	114	female	2		360,411		25,7					-1,986402328
1	1	115	female	2		840,14		19,53					-0,212165411
1	1	116	female	2		614,486		14,23					-1,046727544
1	1	117	female	2		731,894		20,34					-0,612504038
1	1	118	female	2		974,178		23,11					0,283562735
1	1	119	female	2		863,937		18,82					-0,12415423
1	1	120	female	2		1145,98		22,04					0,918957824
1	1	122	female	2		880,422		23,19					-0,063185859
1	1	123	female	2		1176,53		20,69					1,031944402
1	1	124	female	2		827,423		23,39					-0,259198154
1	1	125	female	2		829,933		18,89					-0,249915133
1	1	126	female	2		981,549		19,99					0,310823752
1	1	127	female	2		887,109		18,25					-0,038454558
1	1	128	female	2		698,807		26,85					-0,734873495
1	1	129	female	2		680,734		24,47					-0,801714949
1	1	130	female	2		828,136		25,59					-0,256561185
1	1	131	female	2		836,89		22,4					-0,22418526
1	1	132	female	2		300,928		20,85					-2,206395146
1	1	133	female	2		1076,53		21,89					0,662102904
1	1	134	female	2		701,981		27,87					-0,723134726
1	1	135	female	2		976,598		26,32					0,292512899
1	1	137	female	2		576,394		22,96					-1,187607567
1	1	138	female	2		1165,49		22,36					0,9911139
1	1	140	female	2		1104,64		20,7					0,766065349
1	1	141	female	2		759,75		18,24					-0,509480991
1	1	143	female	2		934,352		24,43					0,13626966
1	1	144	female	2		1023,24		20,89					0,46501437
1	1	145	female	2		817,046		20,54					-0,297576607
1	1	146	female	2		745,066		18,11					-0,563788516
1	1	147	female	2		637,207		21,59					-0,962695857
1	1	148	female	2		697,911		19,62					-0,738187275
1	1	149	female	2		876,274		17,48					-0,078526885
1	1	150	female	2		819,054		20,56					-0,290150189
1	1	151	female	2		1038,06		21,2					0,51982488
1	1	152	female	2		690,777		15,69					-0,764571767
1	1	153	female	2		640,89		16,99					-0,949074595
1	1	154	female	2		763,553		18,98					-0,495415919
1	1	155	female	2		72,9194		21,32					-3,049665566
1	1	156	female	2		815,213		20,93					-0,304355801
1	1	157	female	2		1036,93		18,16					0,515645671
1	1	158	female	2		1068,43		18,02					0,632145743
1	1	159	female	2		833,976		18,54					-0,234962441
1	1	160	female	2		895,447		18,86					-0,007617174
1	1	161	female	2		716,592		17,76					-0,669097184
1	1	162	female	2		1022,27		16,45					0,461426908
1	1	163	female	2		1163,53		15,52					0,983865007
1	1	164	female	2		806,675		16,86					-0,335932868
1	1	165	female	2		1048,72		18,79					0,559249984
1	1	166	female	2		885,69		15,1					-0,043702609
1	1	167	female	2		1143,81		16,58					0,910932264
1	1	168	female	2		799,148		14,06					-0,363770838
1	1	169	female	2		824,984		14,13					-0,268218589
1	1	170	female	2		740,369		13,73					-0,581159972
1	1	171	female	2		797,704		11,86					-0,369111349
1	1	172	female	2		741,547		12,95					-0,576803239
1	1	173	female	2		1306,65		14,97					1,513182158
1	1	174	female	2		757,05		17,03					-0,519466711
1	1	175	female	2		1220,58		16,86					1,194859581
1	1	176	female	2		1053,88		14,22					0,578333805
1	1	177	female	2		1175,79		16,76					1,029207575
1	1	179	female	2		1539,45		15,28					2,374173164
1	1	180	female	2		1191,14		15,52					1,085978244
1	1	181	female	2		995,256		16,94					0,361517926
1	1	182	female	2		949,329		16,71					0,191660821
1	1	183	female	2		1263,17		18,13					1,352375075
1	1	185	female	2		993,06		14,65					0,353396207
1	1	186	female	2		1304,13		17,03					1,503862152
1	1	187	female	2		844,97		14,83					-0,194302067
1	1	188	female	2		1457,69		19,16					2,071790756
1	1	189	female	2		1187,09		16,64					1,070999664
1	1	190	female	2		1174,7		19,44					1,025176302
1	1	191	female	2		454,201		17,28					-1,639527988
1	1	192	female	2		1156,82		15,96					0,959048643
1	1	193	female	2		202,695		14,29					-2,569701544
1	1	194	female	2		1063,93		19,26					0,615502876
1	1	195	female	2		942,779		14,57					0,167436203
1	1	196	female	2		1269,17		14,77					1,374565565
1	1	197	female	2		1166,65		20,03					0,995404062
1	1	198	female	2		1138,09		18,69					0,88977733
1	1	199	female	2		1068,06		18,46					0,63077733
1	1	201	female	2		346,596		18,15					-2,037495931
1	1	202	female	2		454,359		20,39					-1,638943638
1	2	114	female	2	13	96,7305	239,335	25,7	0	10,84	-182,5814734	46,82831241	-2,049072003
1	2	125	female	2	13	901,147	948,35	18,89	8	10,84	8,37264674	159,2641318	1,727322432
1	2	128	female	2	13	432,544	437,669	26,85	10	10,84	-18,37287265	-3,8869583	-0,472569989
1	2	138	female	2	13	890,233	679,801	22,36	9	10,84	229,8158023	-101,1907215	1,676085829
1	2	115	female	2	14	950,625	775,72	19,53	5	11,39	207,2156258	-50,06022331	1,959600666
1	2	126	female	2	14	658,76	574,922	19,99	2	11,39	89,08745642	-34,40246619	0,589418227
1	2	129	female	2	14	360,575	430,034	24,47	5	11,39	-83,73582727	41,85239075	-0,810433933
1	2	116	female	2	15	611,044	601,866	14,23	6	12,5	18,0586487	27,92913735	0,365411836
1	2	127	female	2	15	553,147	592,904	18,25	7	12,5	-32,08414321	61,90527303	0,093609967
1	2	130	female	2	15	620,473	535,186	25,59	12	12,5	85,18131031	-45,74368924	0,409676994
1	2	117	female	2	17	613,365	524,486	20,34	16	10,03	87,33129141	-51,17218522	0,376307947
1	2	131	female	2	17	332,459	290,552	22,4	9	10,03	8,832445518	-76,77794815	-0,942426633
1	2	118	female	2	18	697,188	460,588	23,11	9	9,19	226,4408779	-177,2358129	0,769821396
1	2	132	female	2	18	595,303	488,991	20,85	15	9,19	99,98069691	-73,27186928	0,291514515
1	2	119	female	2	19	725,887	691,063	18,82	5	12,75	55,72556089	31,95515585	0,904551034
1	2	133	female	2	19	549,496	531,573	21,89	6	12,75	17,33039309	3,281963128	0,07647007
1	2	120	female	2	21	719,815	310,363	22,04	0	12,66	379,0473368	-344,2416685	0,876045568
1	2	134	female	2	22	424,414	310,195	27,87	5	12,01	83,79169574	-125,3315087	-0,510736892
1	2	122	female	2	23	549,085	882,351	23,19	4	12,63	-286,5849146	354,3647729	0,074540599
1	2	135	female	2	23	740,338	962,475	26,32	11	12,63	-164,6577535	292,6498648	0,972392352
1	2	123	female	2	25	704,589	826,026	20,69	4	11,85	-82,34672904	182,7133855	0,804565953
1	2	124	female	2	26	609,588	611,945	23,39	11	10,81	7,881976604	39,08795022	0,358576534
1	2	137	female	2	26	521,493	721,402	22,96	14	10,81	-174,918709	213,8788201	-0,054992144
1	2	150	female	2	27	512,043	633,38	20,56	9	16,83	-108,2092687	132,8652209	-0,099355887
1	2	162	female	2	27	576,048	534,596	16,45	17	16,83	41,26679712	-13,3867891	0,201120453
1	2	149	female	2	29	573,295	693,988	17,48	2	16,05	-99,39724235	148,0469175	0,188196285
1	2	151	female	2	29	791,717	798,556	21,2	3	16,05	28,54919065	90,62667163	1,213594975
1	2	163	female	2	29	664,451	869,054	15,52	7	16,05	-159,7139263	255,5089191	0,616135059
1	2	148	female	2	30	566,592	488,451	19,62	0	16,24	71,73692213	-52,5189385	0,156728542
1	2	152	female	2	30	431,869	463,818	15,69	10	16,24	-41,67282103	22,76264176	-0,475738828
1	2	155	female	2	30	206,701	273,124	21,32	7	16,24	-101,8462933	-0,940078297	-1,532807128
1	2	164	female	2	30	483,271	457,524	16,86	9	16,24	15,17494841	-21,65260891	-0,234428229
1	2	147	female	2	32	541,469	767,941	21,59	2	14,4	-195,2097354	245,6030249	0,038786708
1	2	153	female	2	32	364,693	486,655	16,99	2	14,4	-128,6081214	95,41935958	-0,791101668
1	2	156	female	2	32	539,43	833,107	20,93	0	14,4	-253,632436	312,2812079	0,029214467
1	2	165	female	2	32	457,444	428,91	18,79	3	14,4	14,10569336	-31,11253823	-0,355675045
1	2	146	female	2	33	601,821	543,112	18,11	8	16,31	59,67148245	-23,98481177	0,322113761
1	2	157	female	2	33	572,199	528,383	18,16	8	16,31	42,79348278	-16,74525632	0,18305103
1	2	166	female	2	33	539,331	430,079	15,1	12	16,31	94,9812373	-90,67337081	0,028749704
1	2	145	female	2	34	748,496	698,394	20,54	9	12,62	71,991546	22,5186496	1,010690704
1	2	144	female	2	36	726,216	612,45	20,89	5	15,42	124,0730345	-46,90184032	0,906095549
1	2	158	female	2	36	437,505	407,99	18,02	6	15,42	12,26734425	-37,24518332	-0,449280197
1	2	143	female	2	37	772,911	576,078	24,43	0	12,75	202,2382484	-117,9042399	1,125308778
1	2	159	female	2	37	667,922	670,876	18,54	0	12,75	15,22699681	54,75672235	0,632429933
1	2	141	female	2	39	430,223	416,535	18,24	3	12,78	-2,408062148	-23,29963573	-0,4834661
1	2	160	female	2	39	311,668	199,691	18,86	3	12,78	66,65727917	-152,2197247	-1,040031563
1	2	140	female	2	40	962,789	748,796	20,7	5	11,76	242,6751289	-86,00540718	2,016705489
1	2	154	female	2	40	589,887	410,943	18,98	10	11,76	162,0943145	-147,3032027	0,266088691
1	2	161	female	2	40	216,138	171,777	17,76	3	11,76	-4,720638192	-109,2858379	-1,488504413
1	2	167	female	2	42	550,321	559,887	16,58	4	12,7	-6,3427823	30,98411861	0,080343095
1	2	179	female	2	42	607,879	711,962	15,28	13	12,7	-80,36492012	140,3723954	0,350553503
1	2	168	female	2	43	286,647	249,797	14,06	0	15,09	-1,717029301	-83,55740759	-1,157494551
1	2	180	female	2	43	494,131	435,796	15,52	16	15,09	44,83470665	-51,43470763	-0,183445134
1	2	169	female	2	44	409,762	419,576	14,13	2	15,18	-25,50023229	-5,084150104	-0,57952182
1	2	181	female	2	44	423,672	358,136	16,94	10	15,18	41,56961429	-76,84021946	-0,514220267
1	2	170	female	2	45	396,827	518,428	13,73	0	14,87	-123,9651339	103,3608303	-0,640246162
1	2	182	female	2	45	348,836	383,799	16,71	1	14,87	-55,47083139	4,323381986	-0,865543561
1	2	171	female	2	46	21,1896	69,4421	11,86	0	13	-111,1256205	-67,04121136	-2,403704503
1	2	183	female	2	46	547,567	470,494	18,13	3	13	68,24889096	-56,36643315	0,067414232
1	2	172	female	2	47	438,218	463,12	12,95	12	12,45	-34,71988918	17,35603469	-0,445932964
1	2	190	female	2	47	671,311	566,118	19,44	11	12,45	109,2559579	-52,51466075	0,648339851
1	2	173	female	2	48	393,791	527,858	14,97	1	9,31	-135,1602705	115,0424181	-0,654498894
1	2	185	female	2	48	283,01	335	14,65	8	9,31	-79,07438099	4,342899687	-1,174568724
1	2	174	female	2	49	472,031	457,28	17,03	9	14,2	4,14606499	-13,5606909	-0,287195264
1	2	186	female	2	49	708,061	606,055	17,03	18	14,2	111,4511924	-39,83255283	0,820865521
1	2	175	female	2	52	622,888	456,113	16,86	0	14,66	156,0127906	-126,607725	0,421014395
1	2	187	female	2	52	279,461	327,886	14,83	5	14,66	-76,46812141	-0,13905645	-1,191229774
1	2	176	female	2	53	471,428	647,722	14,22	5	16,22	-161,2334243	177,3285118	-0,290026094
1	2	188	female	2	53	706,644	443,351	19,16	6	16,22	250,8108798	-201,4856635	0,814213307
1	2	177	female	2	54	1058,78	915,094	16,76	2	11,09	194,7797981	9,102814728	2,467342539
1	2	189	female	2	54	545,904	460,973	16,64	6	11,09	74,82376366	-64,65410293	0,059607152
1	2	191	female	2	55	37,053	71,2354	17,28	0	13,12	-96,81384082	-77,0126802	-2,329232565
1	2	192	female	2	56	591,605	646,79	15,96	3	17,52	-40,25002818	87,26967741	0,274153972
1	2	201	female	2	56	20,8064	150,334	18,15	0	17,52	-181,499071	14,13488115	-2,405503465
1	2	193	female	2	59	45,5214	82,5387	14,29	0	13,05	-98,12541631	-71,98979729	-2,289477018
1	2	202	female	2	59	484,284	350,551	20,39	12	13,05	108,7443981	-129,3768798	-0,229672624
1	2	194	female	2	60	396,037	469,727	19,26	5	17,6	-82,61747619	55,24571775	-0,643954877
1	2	195	female	2	61	484,797	377,16	14,57	7	17	86,23444304	-103,1483359	-0,227264306
1	2	196	female	2	62	951,53	937,529	14,77	0	16,43	68,11832089	111,0776018	1,963849257
1	2	197	female	2	63	410,783	498,284	20,03	7	15,47	-92,57990293	72,86664596	-0,574728658
1	2	198	female	2	64	638,675	450,451	18,69	7	16,31	176,6987335	-143,9778333	0,495127667
1	2	199	female	2	66	779,094	653,757	18,46	7	12,21	141,2109013	-44,81073646	1,154335342
2	1	114	female	2		187,466		25,7					-1,942309951
2	1	115	female	2		645,601		19,53					-0,17918804
2	1	116	female	2		645,583		14,23					-0,179257313
2	1	117	female	2		516,103		20,34					-0,677558087
2	1	118	female	2		686,113		23,11					-0,023278549
2	1	119	female	2		762,449		18,82					0,270498775
2	1	120	female	2		690,678		22,04					-0,005710253
2	1	122	female	2		621,537		23,19					-0,271797786
2	1	123	female	2		680,105		20,69					-0,046400198
2	1	124	female	2		809,964		23,39					0,453359149
2	1	125	female	2		830,889		18,89					0,533888525
2	1	126	female	2		570,689		19,99					-0,467485133
2	1	127	female	2		367,312		18,25					-1,250176795
2	1	128	female	2		495,281		26,85					-0,75769107
2	1	129	female	2		501,928		24,47					-0,732110245
2	1	130	female	2		560,115		25,59					-0,508178927
2	1	131	female	2		428,068		22,4					-1,01635874
2	1	132	female	2		727,883		20,85					0,137472326
2	1	133	female	2		717,305		21,89					0,096763139
2	1	134	female	2		581,396		27,87					-0,426279492
2	1	135	female	2		692,56		26,32					0,001532581
2	1	137	female	2		485,174		22,96					-0,796587625
2	1	138	female	2		899,082		22,36					0,796327703
2	1	140	female	2		766,756		20,7					0,287074164
2	1	141	female	2		464,714		18,24					-0,87532746
2	1	143	female	2		640,097		24,43					-0,200370057
2	1	144	female	2		1061,07		20,89					1,41973476
2	1	145	female	2		592,327		20,54					-0,384211792
2	1	146	female	2		347,524		18,11					-1,326330454
2	1	147	female	2		638,073		21,59					-0,208159374
2	1	148	female	2		523,873		19,62					-0,647655422
2	1	149	female	2		397,384		17,48					-1,134445402
2	1	150	female	2		535,053		20,56					-0,604629452
2	1	151	female	2		540,386		21,2					-0,584105525
2	1	152	female	2		611,756		15,69					-0,309439737
2	1	153	female	2		287,474		16,99					-1,557431485
2	1	154	female	2		1244,11		18,98					2,12415995
2	1	155	female	2		103,79		21,32					-2,264335094
2	1	156	female	2		300,025		20,93					-1,509129253
2	1	157	female	2		578,4		18,16					-0,437809529
2	1	158	female	2		526,907		18,02					-0,635979143
2	1	159	female	2		666,187		18,54					-0,099963297
2	1	160	female	2		719,296		18,86					0,104425456
2	1	161	female	2		393,329		17,76					-1,150050975
2	1	162	female	2		761,874		16,45					0,2682859
2	1	163	female	2		1003,19		15,52					1,196984923
2	1	164	female	2		624,158		16,86					-0,261710928
2	1	165	female	2		755,667		18,79					0,244398405
2	1	166	female	2		818,738		15,1					0,487125684
2	1	167	female	2		711,144		16,58					0,073052673
2	1	168	female	2		754,542		14,06					0,240068869
2	1	169	female	2		543,415		14,13					-0,572448489
2	1	170	female	2		663,88		13,73					-0,108841733
2	1	171	female	2		626,313		11,86					-0,253417461
2	1	172	female	2		769,762		12,95					0,298642685
2	1	173	female	2		626,633		14,97					-0,252185948
2	1	174	female	2		698,907		17,03					0,025958863
2	1	175	female	2		837,209		16,86					0,558210899
2	1	176	female	2		1048,94		14,22					1,373052736
2	1	177	female	2		1276,65		16,76					2,249389384
2	1	179	female	2		1127,15		15,28					1,674042105
2	1	180	female	2		967,325		15,52					1,058959304
2	1	181	female	2		494,378		16,94					-0,761166245
2	1	182	female	2		743,49		16,71					0,197535503
2	1	183	female	2		1058,32		18,13					1,409151448
2	1	185	female	2		743,046		14,65					0,19582678
2	1	186	female	2		887,173		17,03					0,750496193
2	1	187	female	2		535,124		14,83					-0,60435621
2	1	188	female	2		1086,13		19,16					1,516177588
2	1	189	female	2		1070,95		16,64					1,45775771
2	1	190	female	2		957,005		19,44					1,019243023
2	1	191	female	2		60,3529		17,28					-2,431501765
2	1	192	female	2		1105,58		15,96					1,591030461
2	1	193	female	2		850,271		14,29					0,608479702
2	1	194	female	2		807,434		19,26					0,443622503
2	1	195	female	2		895,788		14,57					0,78365082
2	1	196	female	2		1057,59		14,77					1,40634206
2	1	197	female	2		953,401		20,03					1,005373113
2	1	198	female	2		847,341		18,69					0,597203665
2	1	199	female	2		1226,15		18,46					2,055041307
2	1	201	female	2		11,8312		18,15					-2,6182364
2	1	202	female	2		708,601		20,39					0,063265997
2	2	124	female	2	13	225,042	246,987	23,39	7	10,84	-60,89072772	-40,67930892	-1,142098887
2	2	133	female	2	13	757,775	602,187	21,89	16	10,84	164,5119093	-80,56993254	1,524583988
2	2	125	female	2	14	707,747	466,339	18,89	10	11,39	232,0239294	-179,3156811	1,274160584
2	2	132	female	2	14	543,029	446,405	20,85	4	11,39	84,55346166	-77,0899175	0,449637475
2	2	126	female	2	15	388,278	348,442	19,99	13	12,5	14,56317211	-60,28497728	-0,324994173
2	2	131	female	2	15	380,38	374,023	22,4	8	12,5	-15,46832456	-28,84658578	-0,364528914
2	2	119	female	2	17	634,442	483,021	18,82	11	10,03	144,2851312	-108,2685147	0,90722032
2	2	127	female	2	17	726,511	652,337	18,25	4	10,03	89,85653059	-7,23362109	1,368086881
2	2	130	female	2	17	502,236	500,623	25,59	11	10,03	-3,150680291	7,381383517	0,245441387
2	2	117	female	2	18	80,3667	171,221	20,34	8	9,19	-140,0108693	-9,149807238	-1,866294957
2	2	128	female	2	18	282,489	379,37	26,85		9,19	-117,9857194	49,09928877	-0,854538456
2	2	135	female	2	18	555,325	467,911	26,32	12	9,19	78,2417849	-64,70299649	0,51118713
2	2	118	female	2	19	552,359	579,981	23,11	4	12,75	-21,69075165	49,56667725	0,496340328
2	2	122	female	2	19	621,368	646,727	23,19	8	12,75	-10,43251857	65,13355216	0,841776257
2	2	129	female	2	19	167,717	275,069	24,47	3	12,75	-142,5131693	29,91661456	-1,429048627
2	2	134	female	2	19	48,1249	166,542	27,87	1	12,75	-168,2042493	10,08266975	-2,027686603
2	2	120	female	2	22	562,037	293,917	22,04	9	12,01	235,4989402	-243,6748151	0,544785153
2	2	123	female	2	22	576,498	242,144	20,69	4	12,01	294,7555903	-306,1725225	0,617172073
2	2	114	female	2	23	297,022	661,661	25,7	5	12,63	-347,6998914	320,6121841	-0,781791128
2	2	138	female	2	23	548,325	684,403	22,36	14	12,63	-116,0739948	156,9804115	0,476147476
2	2	115	female	2	25	652,616	674,289	19,53	6	11,85	-3,032039588	69,52110679	0,998193273
2	2	137	female	2	25	330,896	592,416	22,96	7	11,85	-253,9129101	226,2452191	-0,612229235
2	2	116	female	2	26	663,271	694,436	14,23	16	10,81	-9,808866231	81,76604216	1,051528633
2	2	149	female	2	27	433,554	737,08	17,48	4	16,83	-276,4228144	294,7749957	-0,098357689
2	2	155	female	2	27	197,596	396,943	21,32	17	16,83	-218,0834392	129,6314603	-1,279484365
2	2	150	female	2	29	426,909	630,138	20,56	6	16,05	-190,5381869	192,7611252	-0,131620332
2	2	161	female	2	29	403,308	450,118	17,76	9	16,05	-58,3801443	30,24432808	-0,249759029
2	2	154	female	2	30	630,179	527,424	18,98	6	16,24	101,6032402	-60,70394727	0,88588117
2	2	166	female	2	30	526,655	365,84	15,1	5	16,24	137,8868679	-145,5114725	0,367674718
2	2	148	female	2	32	650,808	734,175	19,62	3	14,4	-56,65531582	130,7479733	0,989143031
2	2	162	female	2	32	468,387	476,043	16,45	4	14,4	-15,73228073	7,904807782	0,076004636
2	2	145	female	2	33	468,262	459,19	20,54	7	16,31	-1,275527897	-8,855488504	0,075378928
2	2	153	female	2	33	427,662	416,511	16,99	5	16,31	-4,948296583	-21,42432202	-0,127851067
2	2	165	female	2	33	417,148	394,929	18,79	4	16,31	3,211137805	-35,20882719	-0,180480627
2	2	144	female	2	34	1200,53	897,136	20,89	11	12,62	352,0676321	-113,9811975	3,740867147
2	2	147	female	2	34	479,865	534,926	21,59	9	12,62	-55,2017294	58,2753819	0,133459658
2	2	158	female	2	34	391,636	434,834	18,02	5	12,62	-56,82794028	23,61663013	-0,30818515
2	2	164	female	2	34	402,612	391,026	16,86	5	12,62	-7,947862176	-28,33149763	-0,253242972
2	2	146	female	2	36	412,413	285,243	18,11	5	15,42	93,37996156	-141,3832105	-0,204182451
2	2	152	female	2	36	186,971	197,191	15,69	5	15,42	-55,87664114	-62,240724	-1,332669555
2	2	157	female	2	36	273,28	256,633	18,16	7	15,42	-20,99875442	-66,80804317	-0,900635624
2	2	163	female	2	36	482,523	380,697	15,52	10	15,42	80,90011789	-97,92486989	0,146764715
2	2	141	female	2	37	218,159	320,062	18,24	1	12,75	-131,0005472	37,50032841	-1,176552878
2	2	151	female	2	37	351,54	413,947	21,2	2	12,75	-78,85184205	32,46601523	-0,508892289
2	2	160	female	2	37	450,193	616,807	18,86	1	12,75	-155,7197808	162,1620188	-0,015068431
2	2	143	female	2	38	493,792	432,154	24,43	0	12,93	47,64688115	-54,82529516	0,203173553
2	2	140	female	2	39	758,685	635,945	20,7	7	12,78	136,2134115	-47,48681558	1,529139143
2	2	159	female	2	39	378,951	232,308	18,54	8	12,78	105,719011	-169,5017969	-0,371682009
2	2	156	female	2	40	288,816	201,371	20,93	6	11,76	42,35168962	-133,5920024	-0,822867614
2	2	174	female	2	42	454,604	541,801	17,03	4	12,7	-86,41119856	83,88469016	0,007011557
2	2	171	female	2	43	123,338	139,341	11,86	0	15,09	-69,455977	-72,89860026	-1,651195029
2	2	173	female	2	43	19,5874	62,9596	14,97	0	15,09	-107,1189548	-72,33547223	-2,170535765
2	2	183	female	2	43	564,696	457,742	18,13	17	15,09	96,41132786	-81,82180856	0,558095216
2	2	167	female	2	44	300,535	267,936	16,58	5	15,18	-3,523470333	-75,71816109	-0,764206227
2	2	179	female	2	44	539,547	464,338	15,28	14	15,18	65,5552584	-56,57456283	0,43220775
2	2	180	female	2	44	523,95	390,277	15,52	7	15,18	114,0381965	-119,0683641	0,354134394
2	2	172	female	2	45	569,007	657,108	12,95	2	14,87	-71,77549069	114,3470257	0,579674637
2	2	186	female	2	45	569,521	597,047	17,03	8	14,87	-19,29479888	53,90482806	0,582247549
2	2	170	female	2	46	327,404	356,805	13,73	0	13	-53,54676208	-6,776009935	-0,629709017
2	2	185	female	2	46	443,605	489,313	14,65	5	13	-51,99590775	39,55387541	-0,048045751
2	2	169	female	2	47	372,603	518,47	14,13	19	12,45	-148,2254736	121,3680685	-0,40345797
2	2	181	female	2	47	329,978	404,254	16,94	7	12,45	-92,02714946	38,76403518	-0,616824436
2	2	168	female	2	48	425,784	468,134	14,06	5	9,31	-51,49216181	31,59145858	-0,137251705
2	2	182	female	2	48	511,143	496,751	16,71	11	9,31	9,10649754	-3,096312366	0,290026844
2	2	190	female	2	49	489,662	602,232	19,44	16	14,2	-103,6400262	118,3156356	0,182500157
2	2	177	female	2	52	622,409	585,098	16,76	3	14,66	43,93185683	2,732515629	0,846987154
2	2	189	female	2	52	744,035	650,55	16,64	7	14,66	108,9267	-22,01694024	1,455806152
2	2	175	female	2	53	625,94	473,32	16,86	5	16,22	144,1767457	-111,6641789	0,864662157
2	2	187	female	2	53	202,938	290,955	14,83	5	16,22	-121,0372429	19,68167432	-1,252744104
2	2	176	female	2	54	394,945	423,821	14,22	9	11,09	-43,99014161	10,1495774	-0,291621405
2	2	188	female	2	54	850,694	914,074	19,16	3	11,09	-12,42366542	162,4055759	1,989705364
2	2	201	female	2	55	93,4589	14,2776	18,15	0	13,12	8,873763429	-175,8027718	-1,800759791
2	2	199	female	2	56	753,531	827,526	18,46	7	17,52	-34,70257685	147,916544	1,503339946
2	2	198	female	2	59	518,715	298,908	18,69	7	13,05	187,8585679	-206,5549326	0,327929739
2	2	196	female	2	60	614,541	585,458	14,77	7	17,6	35,75237335	8,927658236	0,807602583
2	2	202	female	2	60	349,353	408,623	20,39	4	17,6	-76,43234753	28,76395942	-0,519839679
2	2	193	female	2	61	445,65	312,404	14,29	4	17	103,1163985	-138,8717574	-0,037809167
2	2	197	female	2	61	374,509	250,417	20,03	4	17	85,60852694	-148,0984777	-0,393917173
2	2	195	female	2	62	653,219	625,107	14,57	5	16,43	40,12479463	19,89190407	1,001211689
2	2	194	female	2	63	311,94	461,822	19,26	4	15,47	-159,8748182	109,709552	-0,707116619
2	2	192	female	2	64	338,926	337,007	15,96	6	16,31	-24,89490137	-35,11906753	-0,572033746
2	2	191	female	2	66	78,6117	305,977	17,28	1	12,21	-258,3610562	126,9077529	-1,875079899
