# Supplementary material for: Male Sexual Preference for Female Swimming Activity in the Guppy (Poecilia reticulata)
Source: Biology (Basel). 2021 Feb 12;10(2):147. doi: 10.3390/biology10020147 (PMC7918064; doi:10.3390/biology10020147)
Supplement: Supplementary file 1 [file biology-10-00147-s001.zip › Data_Personality_Mate_choice_Bierbach_exp_2.csv]

ID	animation	time_near_fast	time_near_slow	speed	sl	SOP
1	2	260	175	3,4	19	0,195402299
2	3	305	130	4,13	21	0,402298851
4	4	104	273	3,3	20	-0,448275862
5	4	212	152	3,9	18	0,164835165
6	5	180	195	2,9	18	-0,04
7	5	109	68	1,6	19	0,231638418
10	1	227	230	4	19	-0,006564551
12	3	206	151	3,3	23	0,154061625
13	3	138	265	5,49	22	-0,315136476
14	4	371	104	3,16	21	0,562105263
15	4	187	242	5,4	20	-0,128205128
17	2	134	186	2	19	-0,1625
18	2	549	0	6,43	22	1
19	3	238	48	2,25	18	0,664335664
20	1	472	92	4,2	20	0,673758865
22	5	129	118	3,5	22	0,047426024
23	1	451	39	4,9	26	0,840816327
